# Supplementary material for: Attenuated dopamine signaling after aversive learning is restored by ketamine to rescue escape actions
Source: eLife. 2021 Apr 27;10:e64041. doi: 10.7554/eLife.64041 (PMC8211450; doi:10.7554/eLife.64041)
Supplement: Figure 1—figure supplement 2—source data 1. [file elife-64041-fig3-data3.xlsx]

## Sheet: Figure_S2b
Frequency
1.6
1.45
1.2
0.65
1.75
0.95

## Sheet: Figure_S2g
Day 1	Day 2	Day 4
6.288	4.748	5.956
6.736	4.304	5.428
5.736	4.928	5.66
6.136	3.96	5.88
6.132	2.92	5.252
6.292	4.732	5.88
6.708	3.404	5.648
6.584	4.628	5.892
6.028	3.924	5.92
5.88	6.644	4.628
6.172	4.644	4.86
6.148	5.908	4.488
3.588	2.592	4.248
1.532	3.272	5.296
6.952	6.708	4.472
6.056	6.204	4.224
0.092	2.908	4.82
6.092	5.012	6.68
7.968	4.512	4.992
6.44	4.276	5.232
5.844	4.388	4.976
5.712	4.968	6.156
5.684	4.52	5.876
5.304	6.408	4.808
5.9	1.44	5.548
5.348	5.756	5.956
6.012	4.444	6.084
5.228	7.088	6.024
6.356	4.724	6.324
0.724	4.476	5.488
6.008	5.296	5.088
6.932	5.528	5.48
5.728	0.404	6.828
1.324	5.528	5.716
5.712	5.576	7.14
5.608	2.36	6.268
7.224	0.92	4.708
6.408	2.316	4.756
6.004	1.484	2.26
6.776	0.528	2.632
6.2	3.06	3.272
1.076	0.116	5.14
7.404	4.324	5.448
6.456	4.376	5
5.704	5.04	4.984
4.792	5.544	5.008
5.432	5.744	4.368
5.284	6.32	4.624
5	5.224	4.72
0.768	4.916	4.928
5.836	5.04	5.34
5.232	5.272	4.42
5.704	4.696	2.9
5.704	5.94	5.184
6.432	3.884	2.584
5.908	6.476	0.032
5.012	3.632	1.084
0.412	1.92	4.468
6.436	7.884	3.004
6.348	0.64	2.568
7.272	7.86
6.784	4.98
5.912	6.824
6.38	3.84
5.688	3.8
0.556	4.752
6.572	4.84
6.948	4.148
0.596	4.648
7.188	3.92
4.932	5.004
5.136	4.1
5.52	4.436
4.352	1.744
4.688	5.616
4.784	4.336
5.204	3.672
5.488	2.184
4.904	4.32
5.664	4.872
5.188	5.176
5.284	7.168
5.536	6.332
5.22	5.312
5.524	5.224
5.68	0.984
5.816	6.116
5.036	5.596
4.388	4.62
5.184	7.112
7.392	5.796
5.828	5.864
6.352	6.84
6.76	5.012
7.264	5.836
6.584	3.68
1.144	3.64
3.58	6.104
3.812	3.712
5.704	2.74
3.744	5.008
1.96	4.468
7.66	5.34
7.592	4.328
2.616	0.872
4.748	5.704
4.416	0.228
4.488	5.232
4.792	0.324
4.92	1.228
4.848	3.92
4.996	0.96
4.244	7.68
5.268	3.352
6.04	0.74
5.096	1.512
5.452
2.012
2.276
5.628
5.172
5.216

## Sheet: Figure_S2h
Baseline	LH	LH + KET
3.557	2.843	4.355
2.73	3.432	3.604
2.06	2.99	2.475
1.565	1.728	2.347
2.814	4.525	2.946
