# Supplementary material for: Attenuated dopamine signaling after aversive learning is restored by ketamine to rescue escape actions
Source: eLife. 2021 Apr 27;10:e64041. doi: 10.7554/eLife.64041 (PMC8211450; doi:10.7554/eLife.64041)
Supplement: Figure 2—figure supplement 2—source data 1. [file elife-64041-fig6-data6.xlsx]

## Sheet: Figure_S4b
Escape					Failure
Positive					Negative				Positive
Baseline	wLH	wLH + KET			Baseline	wLH	wLH + KET		Baseline	wLH	wLH + KET
4.812	6.2	3.532			2.788	1.348	1.612		6.572	4.972	4.812
2.732	4.28	4.652			2.52	1.772	1.88		5.56	4.868	6.892
4.44	4.652	5.028			3.748	2.04	2.468		6.84	5.56	7.104
4.652	4.44	5.188			3.908	1.88	2.04		6.252	5.988	5.4
4.28	4.972	4.868			3.532	2.2	3.16		6.464	5.292	7.904
3.908	4.548	3.852			2.36	1.988	1.988		5.772	5.508	4.868
3.268	2.092	2.52			3.692	1.932	2.732		6.148	4.652	7.372
4.068	3.212	2.948			3.48	1.72	2.36		5.772	5.028	5.612
4.708	4.652	5.612			3.692	1.932	3.748		7.96	7.8	6.04
3.692	4.068	4.708			3.532	1.12	1.772		5.828	4.92	5.56
3.852	3.372	4.492			2.788	1.988	3.108		5.132	5.132	6.2
4.492	5.452	4.76			3.852	2.092	2.252		6.784	6.148	6.36
