# Supplementary material for: Attenuated dopamine signaling after aversive learning is restored by ketamine to rescue escape actions
Source: eLife. 2021 Apr 27;10:e64041. doi: 10.7554/eLife.64041 (PMC8211450; doi:10.7554/eLife.64041)
Supplement: Figure 5—figure supplement 1—source data 1. [file elife-64041-fig12-data12.xlsx]

## Sheet: Figure_S8c
During shock				After shock
LH	LH + ACSF			LH	LH + ACSF
-0.058	-0.052			0.13	0.122
-0.034	-0.042			0.112	0.024
-0.072	-0.062			0.154	0.156
-0.03	-0.028			0.08	0.076
0.036	-0.068			0.102	0.212
-0.02	-0.032			0.05	0.048
