# Supplementary material for: Attenuated dopamine signaling after aversive learning is restored by ketamine to rescue escape actions
Source: eLife. 2021 Apr 27;10:e64041. doi: 10.7554/eLife.64041 (PMC8211450; doi:10.7554/eLife.64041)
Supplement: Figure 6—figure supplement 1—source data 1. [file elife-64041-fig14-data14.xlsx]

## Sheet: Figure_S9d
Baseline	Saline	5 - 10	15 - 20	25 - 30	24h
66.41	42.84	94.02	103.2	148.2	129.4
47.33	50.01	40.83	74.7	126.7	101
42.91	34.45	35.52	50.03	96.97	70.63
39.89	43.76	65.25	88.43	60.33	94.13
46.77	67.62	71.48	91.14	107.6	75.04
45.28	53.25	69.23	82.8	123.2	99.6
